# Supplementary material for: Dacryoendoscopy in patients with lacrimal outflow obstruction: a systematic review
Source: Int Ophthalmol. 2025 Mar 14;45(1):90. doi: 10.1007/s10792-024-03388-z (PMC11909073; doi:10.1007/s10792-024-03388-z)
Supplement: Supplementary file 2 — Supplementary file2 (XLSX 28 KB) [file 10792_2024_3388_MOESM2_ESM.xlsx]

## Sheet: Table 1
	Search number	Search terms
	1	Dacryoendoscope (Title/Abstract)
	2	Dacryoendoscopy (Title/Abstract)
	3	Endoluminal lacrimal duct recanalization (Title/Abstract)
	4	Endocanalicular lacrimal duct recanalization (Title/Abstract)
	5	Endoscopic lacrimal duct recanalization (Title/Abstract)
	6	ELDR (Title/Abstract)
	7	#1 or #2 or #3 or #4 or #5 or #6
	Table 1. Search strategies used in Pubmed, Cochrane Library and Ovid Medline.

## Sheet: Table 2 (abc)
	Number	Author (year)	Clin px of patients	Country of DE	Company of DE	Country of stent	Company of stent	Type of stent	Sheath-guided	Special steps	Diagnostic outcome			Objective outcome										Subjective outcome					Therapeutic success			Adjuvants				Complications			FU time (median/ mean (range))
														(1) Anatomical patency				(2) Functional patency
											Types or causes	Locations	Patterns	(-) Epiphora	(-) Mucus regurguitation	Irrigation	DE	(-) Epiphora	FDDT	FEDT	FDRT	Jones test	TMH	Munk's score	Sypmtom improvement	GBI questionnaire	Ocular symptom questionnaire	NEI VFQ-25	Overall	Objective (1) (2)	Subjective	Topical meds	Systemic meds	Nasal meds	LD irrigation	No	Minor	False passages
	PANDO
	1	R. M. Javate (2023)	PANDO	Japan	Machida Endoscope Co., Ltd.	France	Paris	Crawford, Ritleng+, Nunchaku	/	Free elevator, lacrimal trephine, balloon dacryoplasty	/	/	/	/	/	✔	/	/	/	✔	/	/	/	✔	/	/	/	/	/	(1) 95.6%, (2) 95.6%	Improve	✔	/	/	/	✔	/	/	Post-op to tube removal: 8.1wks (6.7-11.7) FU period from tube removal: 61.0wks (4.0-95.1)
	2	S. M. Lee et al. (2021)	PANDO	Japan	Fibertech Co., Tokyo	South Korea	Yuwon Meditech Co., Ltd	/	✔	Nil	✔	/	/	/	/	✔	/	/	/	/	/	/	✔	✔	/	/	/	/	0.862	/	/	/	/	/	/	/	/	/	Post-op to tube removal: 6.0 ± 0.7 mths FU period: 12.0 ± 8.0 mths
	3	R. M. Javate et al. (2010)	PANDO	Germany	Karl Storz GmbH and Co., Tuttlingen	NS	NS	/	/	Free elevator, lacrimal trephine	/	/	/	/	✔	✔	/	/	/	/	/	✔	/	/	✔	✔	✔	/	/	(1) 93.0%, (2) 84.9%	Improve	✔	/	/	✔	/	✔	/	Post-op to tube removal: 3-12 mths FU every 1 mth Mean FU period: ELDR-C: 460 ± 306 days ELDR-P: 348 ± 268 days SE-DCR-C: 436 ± 379 days SE-DCR-P: 544 ± 430 days
	4	T. Sasaki et al. (2005)	PANDO	Japan	Fibertech Co., Tokyo	/	/	/	/	Nil	/	✔	/	Nil	Nil	Nil	Nil	Nil	Nil	Nil	Nil	Nil	Nil	Nil	Nil	Nil	Nil	/	Nil	Nil	Nil	/	/	/	/	✔	/	/	NM
	Refractory PANDO
	5	M. Kim et al. (2022)	Refractory PANDO	Japan	Fibertech Co., Tokyo	South Korea	Yuwon Meditech Co., Ltd	/	✔	Nil	✔	✔	/	/	/	✔	/	/	/	/	/	/	✔	✔	/	/	/	/	0.737	/	/	/	/	/	/	/	/	✔	FU 1wk post-op then every 1 mth
	6	D. A. Kim et al. (2022)	Refractory PANDO	Japan	Fibertech Co., Tokyo	South Korea	Yuwon Meditech Co., Ltd	/	✔	Nil	✔	✔	✔	/	/	✔	/	/	/	/	/	/	✔	✔	/	/	/	/	0.839	/	/	✔	✔	/	/	/	/	/	FU 1 wk post-op then every 1 mth until 6 mths post-op (extubate) then every 6 mths
	PANDO / CO +/- others
	7	S. E. Kim et al. (2022)	PANDO/ CO	Japan	Fibertech Co., Tokyo	South Korea	Yuwon Meditech Co., Ltd	Bika	✔	Nil	/	/	/	/	/	✔	/	/	✔	/	/	/	✔	✔	/	/	/	/	0.892	/	/	✔	✔	/	/	/	✔	/	Post-op to tube removal: 5.6 ± 1.4 mths FU period: 58 mths (6.5–72)
	8	T. Sasaki et al. (2017)	PANDO/ CO/ punctal obstruction	Japan	Fibertech Co., Tokyo	NS	NS	/	✔	Pressure-controlled air-insufflated HDDE	/	/	/	Nil	Nil	Nil	Nil	Nil	Nil	Nil	Nil	Nil	Nil	Nil	Nil	Nil	Nil	/	Nil	Nil	Nil	/	/	/	/	✔	/	/	NM
	9	T. Kamao et al. (2021)	PANDO/ CO/ punctal obstruction/ sac obstruction	Japan	Fibertech Co., Tokyo	Japan	NIDEK Co., Ltd	/	✔	Nil	/	/	/	/	/	✔	/	/	/	/	/	/	✔	/	/	/	/	/	0.969	/	/	✔	/	/	✔	/	/	✔	Objective: Post-op to tube removal: 88.7 ± 24.6 days FU period: 16.3 ± 12.0 mths =============================== Subjective: Post-op to tube removal: 97.8 ± 58.2 days FU period: 15.7 ± 12.4 mths
	Table 2a. Results of patients with PANDO.
	Number	Author (year)	Clin px of patients	Country of DE	Company of DE	Country of stent	Company of stent	Type of stent	Sheath-guided	Special steps	Diagnostic outcome			Objective outcome										Subjective outcome					Therapeutic success			Adjuvants				Complications			FU time (median/ mean (range))
														Anatomical patency				Functional patency
											Types or causes	Locations	Patterns	(-) Epiphora	(-) Mucus regurguitation	Irrigation	DE	(-) Epiphora	FDDT	FEDT	FDRT	Jones test	TMH	Munk's score	Sypmtom improvement	GBI questionnaire	Ocular symptom questionnaire	NEI VFQ-25	Overall	Objective (1) (2)	Subjective	Topical meds	Systemic meds	Nasal meds	LD irrigation	No	Minor	False passages
	CNLDO
	10	J. Heichel et al. (2017)	CLNDO	Japan	Fibertech Co., Tokyo	NS	NS	/	/	Nil	/	/	/	/	/	/	✔	/	/	/	/	/	/	/	✔	/	/	/	/	0.923	/	/	/	/	/	✔	/	/	FU at 6 mths post-op (For pts <1y, FU until over 1y because they can spontaneously resolve)
	11	N. Gupta et al. (2021)	CLNDO	Germany	Karl Storz GmbH and Co., Tuttlingen	NS	NS	/	/	Nil	/	✔	/	?	?	?	?	?	?	?	?	?	?	?	?	?	?	/	0.884	/	/	/	/	/	/		✔	/	NM
	12	N. Matsumura et al. (2019)	CLNDO	Japan	Fibertech Co., Tokyo	Japan	Kaneka Co., Ltd	Lacrifast	✔	Nil	✔	/	/	/	/	/	/	/	/	/	✔	/	/	/	✔	/	/	/	1	/	/	/	/	/	/	✔	/	/	Post-op to tube removal: 4wks FU period from tube removal: 6 mths
	13	J. Heichel et al. (2017)	CLNDO	Germany	Polydiagnost GmbH	France	Paris	MonokaÒ	/	Nil	✔	/	/	/	✔	/	/	/	✔	/	/	/	✔	/	✔	/	/	/	0.778	/	/	✔	/	✔	/	✔	/	/	Post-op to tube removal: 3 mths FU period: 24.8 ± 15.5 mths
	14	Y. Ueta et al. (2023)	CLNDO	Japan	Fibertech Co., Tokyo	NS	NS	/	/	Nil	/	✔	/	/	/	/	/	/	✔	/	/	/	/	/	✔	/	/	/	1	/	/	✔	/	/	/	✔	/	/	FU 2 wk post-op
	Refractory CNLDO
	15	Y. Li et al. (2021)	Refractory CLDNO	Germany	Polydiagnost GmbH	NS	NS	/	✔	Sickle knife	✔	✔	/	/	/	/	/	/	✔	/	/	/	✔	/	✔	/	/	/	1	/	/	✔	/	✔	/	✔	/	✔	Post-op to tube removal: 14.09 ± 2.00 days FU period: 3 mths
	16	N. Gupta et al. (2020)	Refractory CLDNO	Germany	Karl Storz GmbH and Co., Tuttlingen	NS	NS	/	/	Nil	/	/	/	✔	/	/	/	✔	/	/	/	/	/	/	✔	/	/	/	1	/	/	/	/	/	/	/	/	/	FU period: 6 mths
	17	M. Fujimoto et al. (2016)	Refractory CLDNO	Japan	Fibertech Co., Tokyo	NS	NS	/	/	Nil	/	✔	/	/	/	/	/	/	✔	/	/	/	/	/	✔	/	/	/	98.1% in post-op 2 wks; 97.1% in post-op 1 year	/	/	/	/	/	/	/	/	✔	FU at 2 wks post-op + 1y post-op
	Table 2b. Results of patients with CNLDO.
	Number	Author (year)	Clin px of patients	Country of DE	Company of DE	Country of stent	Company of stent	Type of stent	Sheath-guided	Special steps	Diagnostic outcome			Objective outcome										Subjective outcome					Therapeutic success			Adjuvants				Complications			FU time (median/ mean (range))
														Anatomical patency				Functional patency
											Types or causes	Locations	Patterns	(-) Epiphora	(-) Mucus regurguitation	Irrigation	DE	(-) Epiphora	FDDT	FEDT	FDRT	Jones test	TMH	Munk's score	Sypmtom improvement	GBI questionnaire	Ocular symptom questionnaire	NEI VFQ-25	Overall	Objective (1) (2)	Subjective	Topical meds	Systemic meds	Nasal meds	LD irrigation	No	Minor	False passages
	LOO-NOS
	18	Y. Kabata et al. (2011)	LOO	Japan	Fibertech Co., Tokyo	Japan	Kaneka Co., Ltd	Nunchaku	/	Nil	/	✔	/	/	/	✔	/	/	✔	/	/	/	/	/	✔	/	/	✔	0.89	/	/	✔	/	/	✔	/	/	/	Post-op to tube removal: 69 ± 7 days (52-81)
	Table 2c. Results of patients with LDP (NOS).
	/ = not mentioned; ✔ = mentioned; ? = not clearly defined; (-) = absence; (1) = anatomical patency; (2) = functional patency; C = complete; Clin px = clinical presentation; CNLDO = congenital nasolacrimal duct obstruction; CO = cancalicular obstruction; DE = dacryoendoscopy; ELDR = endoluminal lacrimal duct recanalization; FDDT = fluorescein dye disappearance test; FDRT = fluorescein dye retentio…
	Table 2. Summary table of the results of this systematic review.

## Sheet: Table 3
	Number	Author (Year)	Country	Ethnicity	Study design	Total subject N (eyes), F%	Age (y) (median/ mean (range))
	1	R. M. Javate (2023)	Philipines	Asian	Retrospective case series	35 (45 eyes), 85.7%	51 (17-77)
	2	S. M. Lee et al. (2021)	Korea	Asian	Retrospective case series	156 (203 eyes), 72.4%	60.3 ± 13.6
	3	R. M. Javate et al. (2010)	Philipines	Asian	RCT	NM (166 eyes), 95.4%	ELDR-C: 68.73 ± 14.09 ELDR-P: 66.23 ± 15.71 SE-DCR-C: 59.43 ± 12.92 SE-DCR-P: 57.09 ± 13.47
	4	T. Sasaki et al. (2005)	Japan	Asian	Prospective case series	138 (149 eyes), 81.2%	69.1 ± 11.7 (31-102)
	5	M. Kim et al. (2022)	Korea	Asian	Retrospective case series	NM (19), 100%	59.6 ± 4.4
	6	D. A. Kim et al. (2022)	Korea	Asian	Retrospective case series	50 (61 eyes), NM%	64.1 ± 13.2
	7	S. E. Kim et al. (2022)	Korea	Asian	Retrospective case series	51 (74 eyes), NM%	60.3 ± 10.0 (34-80)
	8	T. Sasaki et al. (2017)	Japan	Asian	Retrospective case series	46 (NM), 69%	70.3±12.0
	9	T. Kamao et al. (2021)	Japan	Asian	Retrospective case series	Objective: 128 (NM eyes), NM% ================= Subjective: 91 (NM eyes), NM%	Objective: 70.9 ± 11.0 (28–93) ================ Subjective: 69.7 ± 10.4 (29-92)
	10	H. Sasaki et al. (2013)	Japan	Asian	Retrospective case series	10 (13 eyes), 60%	40.7m (14-74m)
	11	N. Gupta et al. (2021)	India	Indian	Prospective case series	NM (26 eyes),NM%	NM
	12	N. Matsumura et al. (2019)	Japan	Asian	Prospective case series	46 (56 eyes), NM%	29.1 ± 14.0m
	13	J. Heichel et al. (2017)	Germany	Caucasian	Retrospective case series	16 (18 eyes), 56.3%	7.3 ± 3.4m (1-12m)
	14	Y. Ueta et al. (2023)	Japan	Asian	Retrospective case series	64 (72 eyes), 40.6%	10.0 ± 2.7m
	15	Y. Li et al. (2021)	China	Asian	Retrospective case series	43 (52 eyes), 53.49%	3.28y (12m-13y)
	16	N. Gupta et al. (2020)	India	Indian	Retrospective case series	13 (13 eyes), 30.8%	(9m-36m)
	17	M. Fujimoto et al. (2016)	Japn	Asian	Retrospective case series	51 (54 eyes), 43.1%	16.8m (6-66m)
	18	Y. Kabata et al. (2011)	Japan	Asian	Prospective case series	32 (NM eyes), NM%	71 ± 11 (40-89)
	C = complete; ELDR = endoluminal lacrimal duct recanalization; F = female; m = months old; mths = months; N = number of total subjects; NM = not mentioned; P = partial; RCT = randomized controlled trial; SE-DCR = standard external-dacryocystorhinostomy; y = years
	Table 3. Characteristics of the included studies in this systematic review.

## Sheet: Table 4
	Number	Author (Year)	Study design	Level of evidence	Grading for care recommendation
	1	R. M. Javate (2023)	Retrospective case series	III	B
	2	S. M. Lee et al. (2021)	Retrospective case series	III	B
	3	R. M. Javate et al. (2010)	RCT	I	B
	4	T. Sasaki et al. (2005)	Prospective case series	III	B
	5	M. Kim et al. (2022)	Retrospective case series	III	B
	6	D. A. Kim et al. (2022)	Retrospective case series	III	B
	7	S. E. Kim et al. (2022)	Retrospective case series	III	B
	8	T. Sasaki et al. (2017)	Retrospective case series	III	B
	9	T. Kamao et al. (2021)	Retrospective case series	III	B
	10	H. Sasaki et al. (2013)	Retrospective case series	III	B
	11	N. Gupta et al. (2021)	Prospective case series	III	B
	12	N. Matsumura et al. (2019)	Prospective case series	III	B
	13	J. Heichel et al. (2017)	Retrospective case series	III	B
	14	Y. Ueta et al. (2023)	Retrospective case series	III	B
	15	Y. Li et al. (2021)	Retrospective case series	III	B
	16	N. Gupta et al. (2020)	Retrospective case series	III	B
	17	M. Fujimoto et al. (2016)	Retrospective case series	III	B
	18	Y. Kabata et al. (2011)	Prospective case series	III	B
	I = at least randomized controlled trials (RCTs) with a high risk of bias, systematic reviews of RCTs, or meta-analyses; II = at least case-control or cohort studies with a high risk of bias; III = non-analytic studies; A = most important application to care; B = moderately important application ro care; C = relevant but non-critical application to care; RCT = randomized controlled trial
	Table 4. The assessment of study quality including both the level of evidence and grading of clinical care recommendation of the included studies.
